# Supplementary material for: Dietary Supplementation with a Blend of Hydrolyzable and Condensed Tannins Ameliorates Diet-Induced Intestinal Inflammation in Zebrafish (Danio rerio)
Source: Animals (Basel). 2022 Dec 31;13(1):167. doi: 10.3390/ani13010167 (PMC9818001; doi:10.3390/ani13010167)
Supplement: Supplementary file 1 [file animals-13-00167-s001.zip]

Archive with 1 entries (1 files):
- animals-2078173-supplementary.pdf
